# Supplementary material for: Redirecting immune signaling with cytokine adaptors
Source: Nat Commun. 2025 Mar 11;16:2432. doi: 10.1038/s41467-025-57681-1 (PMC11897282; doi:10.1038/s41467-025-57681-1)
Supplement: Supplementary file 4 — Source Data [file 41467_2025_57681_MOESM4_ESM.zip › SourceData/SourceData1.xlsx]

## Sheet: Fig1e
log[nM]	IL-2		Adaptor T.1 + T.2		hTGFb + T.1 + T.2		UNSTIM		TGFβ
2.30103	29860.4	42754.4	1990	1975.3	21527.3	21217.5	1865.6	1942	1903.3	2129.8
1.45593	32381.4	37983.5			17498.3	18645.8
0.610834	29477.7	31155			17012.1	15756.4
-0.234264	10326.9	13288.1			5178.4	5034.4
-1.07936	2238.7	2546.3			2263	2191.5
-1.92446	1784.1	1790.2			1901.9	1854.5
-2.76956	1541.5	1631.2			1755.4	1607.9
-3.61466	1469.2	1748.8			1574.7	1487.1

## Sheet: Fig1f
log[nM]	IL-2		Adaptor T.1 + T.2		TGF-β + Adaptor T.1 + T.2		No stim		TGF-β
2.30103	81.2607	118.739	0.250555	0.207827	57.0391	56.1386	-0.111035	0.111035	-0.0014533	0.656908

## Sheet: Fig2c
	pSTAT5		pSMAD2/3
No stim	2185.6	1334.7	2206.8
TGFb	1215.8	1172.5	9423.4
GA243	2531.1	2853.1	685.6
GA244	1531.3	1679	663.3
GA242	2425.2	2587.8	3374.5
GA239	9454.3	10313.6	3200.7
GA243+TGFb	9675.7	9577.4	1142.3
GA244+TGFb	7399.7	7766.9	10612.7
GA242+TGFb	9353	10039.7	6316.9
GA239+TGFb	10804	13870.4	4205.4

## Sheet: Fig2d
	pSTAT5		pSMAD2/3
No stim	2133.7	1311.5	2039.6
TGFb	1180.3	1110.1	8630.4
GA243	2667.6	2973.5	636.5
GA244	1601.9	1650.2	624.9
GA242	2479.9	2591.8	582.8
GA239	8424.5	9385.3	550.3
GA243+TGFb	9203.8	9093.4	1015.9
GA244+TGFb	7221.7	7631.2	2671.6
GA242+TGFb	8339.1	9216.4	1188.5
GA239+TGFb	9006.4	11940.7	3974.7

## Sheet: Fig2e
log(nM)	GA243 + TGFb		GA243		GA239 + TGFb		GA239		CRG403 + CRG404 + TGFb		IL-2
2	27515.5	23055.4	9983.2	10000.7	35130.2	32865.4	30158.5	27446	20996.8	20850.3	35525.1	35222.3
1	30939.4	29207.8	8899.8	7634.4	27662.5	31423.5	25151.8	27017.3	14559.2	14536.8	33965.2	30235.5
0	16149.3	17960.3	6323.2	5676.7	15269	17726.6	16609.9	14756.9	9018.8	8742.7	24280.5	29934.5
-1	8668.2	8418.1	6269	6029.4	8281.9	8589.3	7080.4	8312.9	5692.7	5949.4	30180.1	31083
-2	6065.9	6565.5	6127.8	4691.5	5317.3	6041.7	5810.1	5392.5	5063.4	4438.8	23678.8	22424.3
-3	6234.8	5781.5	5613.1	5705.8	5461.2	5561.4	5495	4898.8	5285.6	4865.3	11693.7	11834.4
-4	5156.2	4949	5439.9	4548.4	5061.3	4887.4	5195.2	5387.5	4713.3	4573.1	5592	5738.1
-5	5682.4	5681.3	5747	5177.4	5346	5647.7	5559.4	5079.2			4868.9	4061.1

## Sheet: Fig2f
log(nM)	GA243 + TGFb		GA243		GA239 + TGFb		GA239		CRG403 + CRG404 + TGFb		IL-2
2	23417.5	19738.7	10038.1	10930.6	29654.8	27596.6	25128.9	23065.2	19458.4	19815.9	28468.5	28057.2
1	26716.4	25156.3	8692.9	7888.4	23216.2	25725.6	20182.4	21896.8	13364.9	13518.8	26232.9	24019
0	13533.6	15154.5	6319.7	5447.9	12678.8	14591.5	14056.2	12719.5	8583.9	8226	19028.1	22766.7
-1	7944.9	7697.7	5777.1	5822.4	7595	7879.3	6388.8	7496.4	5438.4	5783.5	23505.1	24954.9
-2	5865.7	6460.4	5803.8	4833.3	5082.7	5737.2	5731.8	5328.2	4954.4	4651.8	19308	18451
-3	5970	5719.8	5235.4	5652.7	5236.7	5494	5250.2	4735	5073.1	4672.8	10685.7	10892.7
-4	5032.8	5013.8	5412.3	4798.8	5066.8	4978.1	5360.7	5436.7	4742.3	4491.4	5234.9	5763.6
-5	5275.3	5561	5371.5	5393.7	5386.4	5576.7	5614.7	4691			4689.7	3816.9

## Sheet: Fig2hij
	unstimulated			TGFb			GA243+TGFb			GA243			IL-2 (1IU)			IL-2 (10IU)
CD8+ T cells	2325	3003	2343	705	744	797	10449	11485	12291	4762	5005	5140	2664	3802	3991	9371	11627	11453
	unstimulated			TGFb			GA243+TGFb			GA243			IL-2 (1IU)			IL-2 (10IU)
IFNg	13.3	11	9.55	5.74	5.78	4.59	41.2	43	36.2	16	14.5	16.2	12.6	12.9	15	33.1	36.4	38.6
	unstimulated			TGFb			GA243+TGFb			GA243			IL-2 (1IU)			IL-2 (10IU)
TNFa	3.53	2.44	3.45	3.9	4.05	2.74	11.6	11.6	8.2	3.46	2.98	2.72	7.99	8.94	9.45	7.99	8.94	9.45

## Sheet: Fi3cd
log(nM)	IL-2		IL-10 + Adaptor 10.1 + Adaptor 10.2		IL-10 + Adaptor 10.3 + Adaptor 10.4		IL-10		Adaptor 10.1 + Adaptor 10.2		Adaptor 10.3 + Adaptor 10.4
2	24336.1	24032.7	18276	18059.8	21091.4	16674.6	4803.7	4663.4	4686.9	4619	4908.9	4879.4
1.39794	23144.2	20163.7	17229.4	16585.8	22262.1	20381.8
0.79588	20020.2	19248.9	17047.1	16746	18824.7	16928.9
0.19382	12780.8	14597.8	10099.4	11055.6	11929.5	11954.9
-0.40824	5585.5	5435	5319.1	5601.5	5771.3	5578.3
-1.0103	4641.2	4620.3	4792.7	4834.2	4860.6	4645.1
-1.61236	4495.3	4611.9	4711.7	4675.6	4698.9	4630.6
-2.21442	4546.3	4528.5	4550.8	4734.9	4649.2	4489.5
-2.81648	4518.2	4526.6	4702.1	4702.3	4719.2	4576.6
-3.41854	4405.1	4416.3	4574.8	4599.5	4649.8	4582.5
log(nM)	IL-2		IL-10 + Adaptor 10.1 + Adaptor 10.2		IL-10 + Adaptor 10.3 + Adaptor 10.4		IL-10		Adaptor 10.1 + Adaptor 10.2		Adaptor 10.3 + Adaptor 10.4
2	100.791	99.2093	69.2053	68.0784	83.8792	60.8587	-1.0127	-1.74394	-1.62146	-1.97536	-0.464391	-0.618146

## Sheet: Fig3e
log(nM)	pSTAT3			log(nM)	pSTAT5
2	1723.1	1764.7		1.30103	4325.8	5081.5
1.30103	2581.6	2857		0.60206	5604	6081.6
0.60206	3022.8	3255.4		-0.09691	6363.5	6024.1
-0.09691	3432	3417.5		-0.79588	4127.5	4266.3
-0.79588	3261.4	3374.5		-1.49485	2530	2839.8
-1.49485	3631.8	3562.8		-2.19382	1633.6	1713.6
-2.19382	3364.3	3556.3		-2.89279	1507.3	1549
-2.89279	3374.5	3510.5		-3.59176	1242.4	1558.9
-3.59176	3490.5	3640		-4.29073	1413.9	1275.1
-4.29073	3333.9	3275.3		-4.9897	1670	1409.2
-4.9897	3767.1	3587.1		-5.68867	1411.5	1330.4
-5.68867	3481.8	3473.4

## Sheet: Fig4c
log[nM]	IL-10		supermono IL-10		IL-23 + KH324 + GA274		IL-23 + KH324 + GA273		IL-23 + Adaptors 23.1 + 23.2		Adaptors 23.1 + 23.2		KH324 + GA273		KH324 + GA274		IL-23
1.69897	824.9	731.6	797.6	790.8	446.1	420.2	433	427.7	631.6	725.7	410.8	413.6	385.7	404.2	404.9	383.6
0.853872	1175.4	977	769.4	775.5	399.7	402.7	414.1	395.6	648.9	695.9
0.00877392	956.7	841.4	862.3	664.2	408.8	378.1	406.9	394.9	701.8	632.6
-0.836324	575.2	466.9	448.6	530	383.5	408.1	397.3	459	680.9	667.3
-1.68142	433.6	369.9	427.2	378.9	363.4	529.2	355.1	377.3	494.7	509.4
-2.52652	385.9	377.8	378.9	415	371.4	370.9	398.6	377.6	405.3	388
-3.37162	493.9	358.6	401.1	374	352	391.5	375.2	388.3	382.9	384.5
0.69897																	405.4	426.9

[truncated: 13 more sheets: Fig4d, Fig4efg, Fig5c, Fig5d, Fig5efg, ExtFig1bc, ExtFig1c, ExtFig1d, ExtFig1e, ExtFig1f, ExtFig3, ExtFig4b, ExtFig5b]
